# Supplementary material for: Uncorrelated Age-Related Changes in Visuo-Spatial Working Memory Binding and Thermoregulation
Source: Clocks Sleep. 2025 Mar 22;7(2):17. doi: 10.3390/clockssleep7020017 (PMC12192499; doi:10.3390/clockssleep7020017)
Supplement: Supplementary file 1 [file clockssleep-07-00017-s001.zip]

Archive with 1 entries (1 files):
- clockssleep-3435753-supplementary.pdf
